# Supplementary material for: New Insights Into the Evolution of Corticotropin-Releasing Hormone Family With a Special Focus on Teleosts
Source: Front Endocrinol (Lausanne). 2022 Jul 22;13:937218. doi: 10.3389/fendo.2022.937218 (PMC9353778; doi:10.3389/fendo.2022.937218)
Supplement: Supplementary Table 2 — References and location of the genes used for the crh neuropeptide synteny analysis. The table lists the neighboring genes of the crh genes in reedfish, eel, arowana, herring, zebrafish, pike, salmon. The data includes gene identifiers, and location. [file Table_2.xlsx]

## Sheet: Legend
Table S2. References and location of the genes used for the crh neuropeptide synteny analysis. The table lists the neighboring genes of the crh genes in reedfish, eel, arowana, herring, zebrafish, pike, salmon. The data includes gene identifiers, and location.

## Sheet: CRH1
Description	Symbol	Reference	Chromosome	ENSEMBL ID	GeneID	Symbol	start_position_on_the_genomic_accession	end_position_on_the_genomic_accession	Reference	Chromosome	EnsemblID	GeneID	Symbol	start_position_on_the_genomic_accession	end_position_on_the_genomic_accession	Reference	Chromosome	EnsemblID	GeneID	Symbol	start_position_on_the_genomic_accession	end_position_on_the_genomic_accession	Reference	Chromosome	EnsemblID	GeneID	Symbol	start_position_on_the_genomic_accession	end_position_on_the_genomic_accession	Reference	Chromosome	EnsemblID	GeneID	Symbol	start_position_on_the_genomic_accession	end_position_on_the_genomic_accession	Reference	Chromosome	EnsemblID	GeneID	Symbol	start_position_on_the_genomic_accession	end_position_on_the_genomic_accession	Reference	Chromosome	EnsemblID	GeneID	Symbol	start_position_on_the_genomic_accession
		Reedfish Erpetoichthys calabaricus		fErpCal1.1 (GCF_900747795.1)					Eel Anguilla anguilla		fAngAng1.pri (GCF_013347855.1)					Eel Anguilla anguilla		fAngAng1.pri (GCF_013347855.1)					Arowana Scleropages formosus		fSclFor1.1 (GCF_900964775.1)					Arowana Scleropages formosus		fSclFor1.1 (GCF_900964775.1)					Herring Denticeps clupeoides		fDenClu1.1 (GCF_900700375.1)					Herring Denticeps clupeoides		fDenClu1.1 (GCF_900700375.1)
XK related 4	xkr4	NC_041399.1	6	ENSECRG00000004968	114653299	xkr4	43738327	44266410	NC_049208.1	8	ENSAANG00010006928	118233026	LOC118233026	1454829	1481882	NC_049204.1	4	ENSAANG00010000338	118226333	LOC118226333	48951145	49026081	NC_041812.1	7	ENSSFOG00015001371	108937560	LOC108937560	8658670	8675330	NC_041814.1	9	ENSSFOG00015014687	108929606	xkr4	26066556	26151312	NC_041710.1	4	ENSDCDG00000001160	114788587	xkr4	17748517	17791303
sodium/potassium transporting ATPase interacting 3	nkain3	NC_041399.1	6	ENSECRG00000005438	114653321	nkain3	49838450	50425605	NC_049208.1	8	ENSAANG00010026598	118234480	LOC118234480	12174853	12199229	NC_049204.1	4	ENSAANG00010001320	118225429	LOC118225429	49754958	49844426								NC_041814.1	9	ENSSFOG00015031371	108929635	nkain3	25161147	25283905
basic helix-loop-helix family member e22	bhlhe22	NC_041399.1	6	ENSECRG00000005539	114653901	bhlhe22	51355617	51357025	NC_049208.1	8	ENSAANG00010026605	118233215	LOC118233215	12245051	12246274	NC_049204.1	4	ENSAANG00010001358	118225049	bhlhe22	50017530	50019859								NC_041814.1	9	ENSSFOG00015015519	108929623	bhlhe22	24981484	24983182								NC_041708.1	2	ENSDCDG00000025071	114784961	bhlhe22	35735982
DnaJ heat shock protein family (Hsp40) member C5 beta	dnajc5	NC_041399.1	6	ENSECRG00000005591	114653330	dnajc5b	52352601	52419722								NC_049204.1	4	ENSAANG00010001636	118226407	dnajc5b	50195251	50202984								NC_041814.1	9	ENSSFOG00015015659	108929619	dnajc5b	24777620	24786893								NC_041708.1	2	ENSDCDG00000025096	114776762	dnajc5b	35843876
tripartite motif containing 55	trim55	NC_041399.1	6		114653331	trim55	52465070	52512876	NC_049208.1	8	ENSAANG00010026737	118232760	LOC118232760	12305748	12320607								NC_041812.1	7	ENSSFOG00015000719	108937730	LOC108937730	8455662	8464280	NC_041814.1	9	ENSSFOG00015027012	108929640	LOC108929640	24766226	24775202	NC_041710.1	4	ENSDCDG00000023464	114789003	trim55	17423146	17431372
corticoliberin-like	crh	NC_041399.1	6	ENSECRG00000005610	114653332	crh	52513001	52515345	NC_049208.1	8		118232761	LOC118232761	12319316	12321781	NC_049204.1	4	ENSAANG00010001637	118226241	LOC118226241	50216069	50218661	NC_041812.1	7	ENSSFOG00015000733	108937732	LOC108937732	8454755	8455536	NC_041814.1	9	ENSSFOG00015028112	108929616	crh	24759857	24761800	NC_041710.1	4	ENSDCDG00000023462	114789004	LOC114789004	17422362	17423391	NC_041708.1	2	ENSDCDG00000025097	114782464	LOC114782464	35856138
centrosome and spindle pole associated protein 1	cspp1	NC_041399.1	6	ENSECRG00000005810	114653342	cspp1	53244917	53365769	NC_049208.1	8		118234114	LOC118234114	12379293	12394676	NC_049204.1	4		118224918	LOC118224918	50381947	50403870	NC_041812.1	7		108937496	LOC108937496	8422574	8432243	NC_041814.1	9	ENSSFOG00015014374	108935365	LOC108935365	24498886	24520125	NC_041710.1	4		114788300	cspp1b	17367803	17382086	NC_041715.1	9		114796379	LOC114796379	12470718
sulfatase 1	sulf1	NC_041399.1	6	ENSECRG00000006088	114653347	sulf1	55367572	55528606								NC_049204.1	4	ENSAANG00010003385	118226469	sulf1	50720347	50825546								NC_041814.1	9	ENSSFOG00015014009	108935569	sulf1	24093656	24131883								NC_041708.1	2	ENSDCDG00000020910	114784447	sulf1	38859189
XK related 9	xkr9	NC_041399.1	6	ENSECRG00000006201	114653351	xkr9	56623217	56649908																						NC_041814.1	9	ENSSFOG00015013671	108935410	xkr9	23894423	23907288								NC_041708.1	2	ENSDCDG00000028233	114784573	xkr9	28277004
EYA transcriptional coactivator and phosphatase 1	eya1	NC_041399.1	6	ENSECRG00000006213	114653353	eya1	57006442	57073314								NC_049204.1	4		118226176	eya1	51084240	51166975								NC_041814.1	9	ENSSFOG00015013455	108935550	eya1	23750014	23831693								NC_041708.1	2	ENSDCDG00000028283	114772420	eya1	28328139
rho-associated protein kinase 1	rock1	NC_041399.1	6	ENSECRG00000005295	114653375	rock1	67830022	67915761	NC_049208.1	8	ENSAANG00010021437	118233467	rock1	20568274	20633836								NC_041812.1	7	ENSSFOG00015021372	108937735	rock1	8175064	8222185								NC_041710.1	4	ENSDCDG00000013207	114788489	rock1	15833997	15870608
disks large-associated protein 1-like	dlgap1	NC_041399.1	6	ENSECRG00000006841	114653422	dlgap1	78420947	79300062								NC_049204.1	4	ENSAANG00010011886	118226273	dlgap1b	47224179	47390400	NC_041812.1	7	ENSSFOG00015004518	108937475	dlgap1	9618541	9687939	NC_041814.1	9	ENSSFOG00015002710	108937053	dlgap1b	27945605	28087356	NC_041710.1	4	ENSDCDG00000002599	114788304	LOC114788304	9844578	9933293	NC_041708.1	2	ENSDCDG00000001820	114770134	LOC114770134	19412128
phosphatidate phosphatase LPIN2	lpin2	NC_041399.1	6	ENSECRG00000006917	114653427	lpin2	79647912	79769604	NC_049208.1	8	ENSAANG00010007700	118233049	LOC118233049	1615614	1630447	NC_049204.1	4	ENSAANG00010019167	118225294	LOC118225294	48572619	48612538	NC_041812.1	7	ENSSFOG00015002109	108937562	LOC108937562	8743930	8757837	NC_041814.1	9	ENSSFOG00015001062	108937085	lpin2	26634343	26660051	NC_041710.1	4	ENSDCDG00000001814	114788407	lpin2	3599304	3620848	NC_041708.1	2	ENSDCDG00000015892	114776074	LOC114776074	22123058
elastin microfibril interfacer 2	emilin2	NC_041399.1	6	ENSECRG00000006948	114653429	emilin2	79777990	79874589	NC_049208.1	8	ENSAANG00010007942	118234732	LOC118234732	1631576	1648334	NC_049204.1	4	ENSAANG00010019119	118225293	emilin2b	48557267	48572804	NC_041812.1	7	ENSSFOG00015002198	108937721	LOC108937721	8757885	8767533	NC_041814.1	9	ENSSFOG00015001133	108937083	emilin2	26660054	26677673	NC_041710.1	4	ENSDCDG00000001796	114788527	LOC114788527	3588945	3599213	NC_041708.1	2	ENSDCDG00000016323	114784865	emilin2	38056824
[truncated: 57 more columns]

## Sheet: CRH2
Description	Symbol	Reference	Chromosome	ENSEMBL ID	GeneID	Symbol	start_position_on_the_genomic_accession	end_position_on_the_genomic_accession	Reference	Chromosome	EnsemblID	GeneID	Symbol	start_position_on_the_genomic_accession	end_position_on_the_genomic_accession	Reference	Chromosome	EnsemblID	GeneID	Symbol	start_position_on_the_genomic_accession	end_position_on_the_genomic_accession	Reference	Chromosome	EnsemblID	GeneID	Symbol	start_position_on_the_genomic_accession	end_position_on_the_genomic_accession	Reference	Chromosome	EnsemblID	GeneID	Symbol	start_position_on_the_genomic_accession	end_position_on_the_genomic_accession	Reference	Chromosome	EnsemblID	GeneID	Symbol	start_position_on_the_genomic_accession	end_position_on_the_genomic_accession	Reference	Chromosome	EnsemblID	GeneID	Symbol	start_position_on_the_genomic_accession
		Reedfish, Erpetoichthys calabaricus		fErpCal1.1 (GCF_900747795.1)					Eel, Anguilla anguilla		fAngAng1.pri (GCF_013347855.1)					Eel, Anguilla anguilla		fAngAng1.pri (GCF_013347855.1)					Arowana, Scleropages formosus		fSclFor1.1 (GCF_900964775.1)					Arowana, Scleropages formosus		fSclFor1.1 (GCF_900964775.1)					Herring, Denticeps clupeoides		fDenClu1.1 (GCF_900700375.1)					Herring, Denticeps clupeoides		fDenClu1.1 (GCF_900700375.1)
nucleolar protein 4 like	nol4l	NC_041403.1	10	ENSECRG00000011110	114659232	nol4lb	93377114	93686055	NC_049211.1	11	ENSAANG00010026866	118207945	nol4lb	13796528	13899590	NC_049213.1	K13	ENSAANG00010022737	118210666	LOC118210666	19731140	19790475	NC_041807.1	2	ENSSFOG00015000709	108936899	nol4l	29552387	29621812	NC_041810.1	5	ENSSFOG00015020687	108926406	LOC108926406	7455341	7486014	NC_041716.1	10	ENSDCDG00000022413	114798668	nol4lb	9068254	9140581	NC_041716.1	10	ENSDCDG00000035256	114798440	nol4la	4877671
COMM domain containing 7	commd7	NC_041403.1	10	ENSECRG00000011117	114659233	commd7	93813373	93831950	NC_049211.2	11	ENSAANG00010026866	118207757	commd7	13914448	13920164								NC_041807.1	2	ENSSFOG00015028286	108936940	commd7	29636773	29640368								NC_041716.1	10	ENSDCDG00000022415	114798295	commd7	9156432	9160933
sulfatase 2	sulf2	NC_041403.1	10	ENSECRG00000022932	114659251	sulf2b	96184161	96550390	NC_049211.1	11	ENSAANG00010021012	118207736	LOC118207736	19895207	20013245	NC_049213.1	K13	ENSAANG00010023443	118211466	LOC118211466	30625894	30674633	NC_041807.1	2	ENSSFOG00015021111	108937007	sulf2	27964672	28070162								NC_041716.1	10	ENSDCDG00000003570	114797841	sulf2	17098843	17127406	NC_041718.1	12	ENSDCDG00000024821	114800610	LOC114800610	10439187
uridine-cytidine kinase 1 like 1	uckl1	NC_041403.1	10	ENSECRG00000022947	114659259	uck1	97748637	97822552	NC_049211.1	11	ENSAANG00010017517	118207688	uckl1b	21101549	21127195	NC_049213.1	K13	ENSAANG00010022484	118210686	LOC118210686	19473785	19488569	NC_041807.1	2	ENSSFOG00015022077	108936992	uckl1	29086408	29108102								NC_041716.1	10	ENSDCDG00000030026	114797740	uckl1b	19518272	19539046	NC_041716.1	10	ENSDCDG00000035309	114797640	uckl1a	5002086
corticoliberin-like	crh2	NC_041403.1	10		114659260	crh	97851605	97859676	NC_049211.1	11		crh2		13738878	13739327															NC_041810.1	5				7430479	7430634	NC_041716.1	10		This study		4934359	4934739
tripartite motif-containing protein 54/101	trim101	NC_041403.1	10	trim101 (ENSECRG00000022951)	114659262		97861129	97902024	NC_049211.1	11	ENSAANG00010026846	118208434	trim101	13726797	13738655	NC_049213.1	K13						NC_041807.1	2	ENSSFOG00015000441	108936938	trim101	29491092	29498447								NC_041716.1	10	ENSDCDG00000022396	114798870	trim101	9018522	9024344
DnaJ heat shock protein family (Hsp40) member C5	dnajc5	NC_041403.1	10	ENSECRG00000022953	114659263		97913491	97961006	NC_049211.1	11	ENSAANG00010026840	118208426	LOC118208426	13703835	13725294	NC_049213.1	K13	ENSAANG00010022691	118211167	LOC118211167	19683500	19698225	NC_041807.1	2	ENSSFOG00015031895	108937013	LOC108937013	29467001	29490449	NC_041810.1	5	ENSSFOG00015026103	108926441	LOC108926441	7421692	7428301	NC_041716.1	10	ENSDCDG00000022394	114798873	LOC114798873	9004796	9017925	NC_041716.1	10	ENSDCDG00000035281	114798160	LOC114798160	4935629
XK related 7	xkr7	NC_041403.1	10	ENSECRG00000007205 ENSECRG00000007196 tcea2 oprl1 ccm2l cables2b opioid growth factor receptor-like protein 1 prpf6 aar2	114659270		100832073	100929762	NC_049211.1	11	ENSAANG00010028082	118208618	xkr7	14233173	14290592	NC_049213.1	K13	ENSAANG00010004862	118211593	LOC118211593	20197488	20216770	NC_041807.1	2	ENSSFOG00015030891	108925582	xkr7	32800111	32864441	NC_041810.1	5	ENSSFOG00015032224	108926403	LOC108926403	7598258	7603037	NC_041716.1	10	ENSDCDG00000027621	114798798	xkr7	9447794	9514358	NC_041716.1	10	ENSDCDG00000019065	114798136	LOC114798136	15180382
elastin microfibril interfacer 3	emilin3	NC_041403.1	10	ENSECRG00000007508	114659283	emilin3	106217442	106248322	NC_049211.1	11	ENSAANG00010016686	118207403	LOC118207403	20900727	20919734								NC_041807.1	2	ENSSFOG00015022002	108936926	emilin3	28898817	28903391								NC_041716.1	10	ENSCHAG00000022249	114798548	LOC114798548	16943505	16956909	NC_041716.1	10	ENSDCDG00000003441	114798011	LOC114798011	5041737
sodium/potassium transporting ATPase interacting 4	nkain4	NC_041403.1	10	no ID gene neigh ythdf1 - Select item 114659302 birc7 -slc2a4rg	114659301	nkain	108936533	109174728	NC_049211.1	11	ENSAANG00010011957	118208493	nkain4	18382260	18426218								NC_041807.1	2	ENSSFOG00015032078	108936932	LOC108936932	29264799	29300060								NC_041716.1	10	ENSDCDG00000030089	114798858	LOC114798858	19673605	19714130	NC_041716.1	10	ENSDCDG00000035286	114798418	nkain5	4965183
basic helix-loop-helix family member e23	bhlhe23	NC_041403.1	10	ENSECRG00000008458	114658560	bhlhe23	109997465	109998635	NC_049211.1	11	ENSAANG00010026828	118207517	bhlhe23	13644727	13646818								NC_041807.1	2	ENSSFOG00015000331	108936953	bhlhe23	29409152	29410526	NC_041810.1	5	ENSSFOG00015020787	108926431	LOC108926431	7415591	7416508	NC_041716.1	10	ENSDCDG00000022384	114798466	bhlhe23	8959713	8960803
eyes absent homolog 2-like	eya2	NC_041403.1	10	ENSECRG00000008479 rtf2 gcnt7	114659387	eya	123290639	123475456								NC_049213.1	K13	ENSAANG00010005823	118210511	eya2	10017180	10049653								NC_041829.1	24	ENSSFOG00015003163	108936609	eya2	9049360	9077193								NC_041718.1	12	ENSDCDG00000028256	114800480	eya2	16769590
disks large-associated protein 4-like	dlgap4	NC_041403.1	10	no id neigh genes Select item 114659544 rprd1b tti1 myosin regulatory light polypeptide 9	114658453	LOC114658453	152903725	153076713	NC_049211.1	11	ENSAANG00010023734	118208472	dlgap4a	33373893	33526334	NC_049213.1	K13	ENSAANG00010005561	118211300	dlgap4b	14451035	14617843	NC_041824.1	19	ENSSFOG00015015142	108939110	LOC108939110	13108331	13243916	NC_041827.1	22	ENSSFOG00015019695	108918494	LOC108918494	10745135	10808413								NC_041718.1	12	ENSDCDG00000035463	114800704	dlgap4	8218224
phosphatidate phosphatase LPIN3-like	lpin3	NC_041403.1	10	ENSECRG00000012414	114659547	LOC114659547	153174406	153290556								NC_049213.1	K13	ENSAANG00010005121	118211519	LOC118211519	14399853	14421825								NC_041827.1	22	ENSSFOG00015019678	108918458	LOC108918458	10710047	10726454								NC_041718.1	12	ENSDCDG00000035459	114800484	zgc:123305	8183478
[truncated: 57 more columns]

## Sheet: UCN
Table 1
Description	Symbol	Reference	Chromosome	EnsemblID	GeneID	Symbol	start_position_on_the_genomic_accession	end_position_on_the_genomic_accession	Reference	Chromosome	EnsemblID	GeneID	Symbol	start_position_on_the_genomic_accession	end_position_on_the_genomic_accession	Reference	Chromosome	EnsemblID	GeneID	Symbol	start_position_on_the_genomic_accession	end_position_on_the_genomic_accession	Reference	Chromosome	EnsemblID	GeneID	Symbol	start_position_on_the_genomic_accession	end_position_on_the_genomic_accession	Reference	Chromosome	EnsemblID	GeneID	Symbol	start_position_on_the_genomic_accession	end_position_on_the_genomic_accession	Reference	Chromosome	EnsemblID	GeneID	Symbol	start_position_on_the_genomic_accession	end_position_on_the_genomic_accession	Reference	Chromosome	EnsemblID	GeneID	Symbol	start_position_on_the_genomic_accession
		Reedfish Erpetoichthys calabaricus		fErpCal1.1 (GCF_900747795.1)					Eel Anguilla anguilla		fAngAng1.pri (GCF_013347855.1)					Eel Anguilla anguilla		fAngAng1.pri (GCF_013347855.1)					Arowana Scleropages formosus		fSclFor1.1 (GCF_900964775.1)					Arowana Scleropages formosus		fSclFor1.1 (GCF_900964775.1)					Herring Denticeps clupeoides		fDenClu1.1 (GCF_900700375.1)					Herring Denticeps clupeoides		fDenClu1.1 (GCF_900700375.1)
XK related 6	xkr6	NC_041396.1	3	ENSECRG00000004849	114647766	xkr6	13019493	13101640	NC_049206.1	6	ENSAANG00010014064	118229967	xkr6b	59701313	59729655	NC_049201.1	1	ENSAANG00010002599	118229275	LOC118229275	23083328	23118688	NC_041806.1	1	ENSSFOG00015009271	108929115	LOC108929115	35034930	35097140	NC_041820.1	15	ENSSFOG00015016007	108918102	LOC108918102	9279892	9321842	NC_041720.1	14	ENSDCDG00000020568	114802872	LOC114802872	20094281	20136130	NC_041707.1	1	ENSDCDG00000031725	114794462	LOC114794462	32848240
proopiomelanocortin	pomc	NC_041396.1	3	ENSECRG00000005700	114648001	pomc	46651876	46680700	NC_049206.1	6	ENSAANG00010011870	118229386	pomca	28982253	28987202								NC_041806.1	1	ENSSFOG00015020172	108924014	LOC108924014	34105755	34107215	NC_041820.1	15	ENSECRG00000005700	108921182	LOC108921182	9841170	9843788	NC_041720.1	14	ENSDCDG00000033865	114763432	LOC114763432/pomcb	11957545	11958658	NC_041707.1	1	ENSDCDG00000001333	114786783	pomc	30857010
zinc finger protein 512-like	znf512	NC_041396.1	3	ENSECRG00000006023	114648011	LOC114648011	47881759	47905870	NC_049206.1	6	ENSAANG00010017367	118229083	znf512	54079826	54090232								NC_041806.1	1	ENSSFOG00015030103	108931877	znf512	47604626	47617374								NC_041720.1	14	ENSDCDG00000028726	114803225	znf512	4447494	4453298
mitochondrial inner membrane protein MPV17	mpv17	NC_041396.1	3	ENSECRG00000006103	114648015	mpv17	48333875	48466158	NC_049206.1	6		118229229	mpv17	54157604	54180546								NC_041806.1	1	ENSSFOG00015027949	108925181	mpv17	47734925	47753467								NC_041720.1	14	ENSDCDG00000029581	114763872	mpv17	4507665	4524832	NW_021629847.1
urocortin	ucn	NC_041396.1	3	ENSECRG00000006115	114649648	ucn	48526076	48529991	NC_049206.1	6	ENSAANG00010018107	118229230	uts1	54181937	54186803								NC_041806.1	1	gene neigh dnajc5ga/trim54	108925169	ucn	47756103	47758039								NC_041720.1	14	ENSDCDG00000029582	114763540	ucn	4525061	4525931		ENSDCDG00000011323
tripartite motif containing 54	trim54	NC_041396.1	3	ENSECRG00000008073	114648016	trim54	48581295	48708379	NC_049206.1	6	ENSAANG00010018115	118229228	trim54	54185860	54199508								NC_041806.1	1	ENSSFOG00015001240	108925168	trim54	47760862	47773913								NC_041720.1	14	ENSDCDG00000011316	114763539	LOC114763539	4526690	4540948		ENSDCDG00000011316
DnaJ heat shock protein family (Hsp40) member C5 gamma	dnajc5g	NC_041396.1	3	ENSECRG00000008335	114648018	dnajc5g	48714797	48785396	NC_049206.1	6	ENSAANG00010018157	118230070	dnajc5ga	54202711	54218418								NC_041806.1	1	ENSSFOG00015001201	108925188	dnajc5g	47775777	47791949								NC_041720.1	14	ENSDCDG00000029586	114803034	LOC114803034	4542031	4552254	NW_021629847.1	ENSDCDG00000011302
lipin 1	lpin1	NC_041396.1	3	ENSECRG00000009312	114648054	lpin1	59860050	59937307	NC_049206.1	6	ENSAANG00010002972	118229947	lpin1	30872165	30987296								NC_041806.1	1	ENSSFOG00015000617	108924091	lpin1	33370042	33404072	NC_041820.1	15	ENSSFOG00015018301	108923706	lipin 1	10345959	10362872	NC_041720.1	14	ENSDCDG00000016421	114802980	LOC114802980	16418815	16441148	NC_041707.1	1	ENSDCDG00000010853	114795900	LOC114795900	6213334
Rho associated coiled-coil containing protein kinase 2	rock2	NC_041396.1	3		114648056	rock2	60344543	60576384	NC_049206.1	6	ENSAANG00010002728	118230628	LOC118230628	26719489	26754682	NC_049201.1	1	ENSAANG00010013022	118225980	rock2a	78898838	78974276	NC_041806.1	1	ENSSFOG00015004523	108929341	LOC108929341	38786871	38818351	NC_041820.1	15	ENSSFOG00015002704	108922224	rock2	1792830	1819155	NC_041720.1	14	ENSDCDG00000027897	114763340	LOC114763340	6398290	6423119	NC_041707.1	1	ENSDCDG00000021612	114799896	rock2	12950942
XK related 5	xkr5	NC_041396.1	3	ENSECRG00000004567	114648256	xkr5	94548801	94594337	NC_049206.1	6	ENSAANG00010014603	118230772	xkr5a	30277398	30290944								NC_041806.1	1	ENSSFOG00015000277	108924040	LOC108924040	33576931	33585926	NC_041820.1	15	ENSSFOG00015018084	108937208	LOC108937208	10246959	10254140	NC_041720.1	14	ENSDCDG00000004215)	114803455	xkr5a	15522174	15529451	NC_041707.1	1	ENSDCDG00000001083	114796780	LOC114796780/xkr5b	30379557
elastin microfibril interfacer 1	emilin1	NC_041396.1	3	ENSECRG00000004841	114648271	emilin1	95843267	96039776								NC_049201.1	1	ENSAANG00010015119	118220573	emilin1b	25549689	25579545	NC_041806.1	1	ENSSFOG00015001373	108924096	LOC108924096	32491581	32515589	NC_041820.1	15	ENSSFOG00015019426	108923319	emilin1	11556366	11581401	NC_041720.1	14	ENSDCDG00000035577	114803335	LOC114803335	19352498	19369729	NC_041707.1	1	ENSDCDG00000005356	114798244	LOC114798244	6074569
sodium/potassium transporting ATPase interacting 3	nkain2	NC_041396.1	3	ENSECRG00000005518	114648288	nkain2	98986785	100165742	NC_049206.1	6	ENSAANG00010018189	118229617	nkain2	51353668	51461463								NC_041806.1	1	ENSSFOG00015017630	108928557	nkain2	44700120	44823488								NC_041720.1	14	ENSDCDG00000033299	114763765	nkain2	10832413	10976127
EYA transcriptional coactivator and phosphatase 4	eya4	NC_041396.1	3	ENSECRG00000003549	114648607	eya4	207113380	207422150	NC_049206.1	6	ENSAANG00010027292	118230478	eya4	58150280	58220129								NC_041806.1	1	ENSSFOG00015017200	108921108	eya4	50511792	50547624
disks large-associated protein 2	dlgap2	NC_041396.1	3	ENSECRG00000000749	114649415	dlgap2	212751124	213032898	NC_049206.1	6	ENSAANG00010007398	118230235	LOC118230235	45835588	46003014	NC_049201.1	1	ENSAANG00010010499	118225090	dlgap2a	26933436	27157140	NC_041806.1	1	ENSSFOG00015003045	108929380	LOC108929380	39598297	39715078	NC_041820.1	15	ENSSFOG00015007951	108922560	dlgap2	4390054	4529702	NC_041720.1	14	ENSDCDG00000026421	114803027	LOC114803027	17507250	17562658	NC_041707.1	1	ENSDCDG00000016903	114785147	dlgap2	10261458
[truncated: 57 more columns]

## Sheet: CRH2_osteoglossomorph
Description	Symbol	Reference	Chromosomes	GeneID	start_position_on_the_genomic_accession	end_position_on_the_genomic_accession	Symbol	start_position_on_the_genomic_accession	end_position_on_the_genomic_accession			Reference	Chromosomes	GeneID	Symbol	start_position_on_the_genomic_accession	end_position_on_the_genomic_accession		Reference	Chromosomes	GeneID	Symbol	start_position_on_the_genomic_accession	end_position_on_the_genomic_accession		Reference	Chromosomes	GeneID	Symbol	start_position_on_the_genomic_accession	end_position_on_the_genomic_accession
		Paramormyrops kingsleyae																	Scleropages formosus							Scleropages formosus
sodium/potassium transporting ATPase interacting 4	nkain4	NW_019715776.1		111837046	29552387	29621812	LOC111837046	1832387	1868399	moins									NC_041807.1	2	108936932	nkain4	29264799	29300060	plus
baculoviral IAP repeat containing 7	birc7	NW_019715776.1		111837045	27964672	28070162	LOC111837045	1823381	1831783	plus									NC_041807.1	2	108936958	birc7	29301782	29307248	minus	NC_041810.1	5	108926407	LOC108926407	7381706	7385218	minus
YTH N6-methyladenosine RNA binding protein 1	ythdf1	NW_019715776.1		111837044	29086408	29108102	ythdf1	1808791	1823353	moins		NW_019715721.1		111835940	LOC111835940	1961376	1968247	moins	NC_041807.1	2	108937014	ythdf1	29308017	29316430	plus
basic helix-loop-helix family, member e23	bhlhe23	NW_019715776.1		111837125			bhlhe23	1722102	1723907	moins									NC_041807.1	2	108936953	bhlhe23	29409152	29410526	plus	NC_041810.1	5	108926431	LOC108926431	7415591	7416508	plus
solute carrier family 17 member 9b	slc17a9b	NW_019715776.1		111837115	29491092	29498447	slc17a9	1674340	1688358	plus									NC_041807.1	2	108937010	slc17a9b	29447814	29463738	minus
glucose-induced degradation protein 8 homolog	gid8	NW_019715776.1		111837142	29467001	29490449	LOC111837142	1669391	1674110	plus		NW_019715721.1		111835921	LOC111835921	1903833	1906208	plus	NC_041807.1	2	108937012	gid8	29464015	29468311	minus	NC_041810.1	5	108926429	LOC108926429	7418173	7421233	minus
DnaJ heat shock protein family (Hsp40) member C5	dnajc5	NW_019715776.1		111837143	32800111	32864441	dnajc5	1654171	1669381	moins		NW_019715721.1		111835922	LOC111835922	1889508	1903556	moins	NC_041807.1	2	108937013	LOC108937013	29467001	29490449	plus	NC_041810.1	5	108926441	LOC108926441	7421692	7428301	plus
tripartite motif containing 101	trim101	NW_019715776.1		111837097	28898817	28903391	LOC111837097	1641786	1649714	moins									NC_041807.1	2	108936938	trim101	29491092	29498447	plus
corticotropin-releasing hormone 2	crh2				29264799	29300060										1888338	1888796												crh	7430479	7430634
tpd52 like 2b	tpd52l2b	NW_019715776.1		111837110	29409152	29410526	LOC111837110	1632769	1640195	moins		NW_019715721.1		111835917	LOC111835917	1874080	1885098	complement(..)	NC_041807.1	2	108936998	tpd52l2b	29500694	29515163	plus	NC_041810.1	5	108926438	tpd52l2	7433225	7441577	plus
pancreatic progenitor cell differentiation and proliferation factor b	ppdpf	NW_019715776.1		111837028			LOC111837028	1625620	1628304	moins		NW_019715721.1		111835918	LOC111835918	1870658	1873397	moins	NC_041807.1	2	108936933	ppdpf	29516043	29518143	plus	NC_041810.1	5	108926440	LOC108926440	7442688	7445464	plus
PTK6 protein tyrosine kinase 6b	ptk6b	NW_019715776.1		111837035	13108331	13243916	ptk6	1600620	1618900	plus		NW_019715721.1		111835941	LOC111835941	1831153	1850696	plus	NC_041807.1	2	108937000	ptk6b	29523963	29536285	minus	NC_041810.1	5	108926388	LOC108926388	7447030	7452402	minus
src-related kinase lacking C-terminal regulatory tyrosine and N-terminal myristylation sites	Srms	NW_019715776.1		111837150			LOC111837150	1588339	1600400	plus									NC_041807.1	2	108937001	zgc:194282	29536370	29544993	minus
nucleolar protein 4-like b	nol4l	NW_019715776.1		111837151			nol4l	1528631	1583580	moins		NW_019715721.1		111835951	LOC111835951	1766185	1828801	plus	NC_041807.1	2	108936899	nol4lb	29552387	29621812	minus	NC_041810.1	5	108926406	LOC108926406	7455341	7486014	minus
COMM domain containing 7	commd7	NW_019715776.1		111837090			commd7	1511487	1517873	plus									NC_041807.1	2	108936940	commd7	29636773	29640368	minus
DNA (cytosine-5)-methyltransferase 3B-like	dnmt3bb.1	NW_019715776.1		111837078			LOC111837078	1483786	1503632	moins		NW_019715721.1		111835891	LOC111835891	1705079	1749723	moins	NC_041807.1	2	108936937	dnmt3bb.1	29641600	29669973	plus	NC_041810.1	5	108926378	LOC108926378	7500899	7518647	plus
