# Supplementary material for: New Insights Into the Evolution of Corticotropin-Releasing Hormone Family With a Special Focus on Teleosts
Source: Front Endocrinol (Lausanne). 2022 Jul 22;13:937218. doi: 10.3389/fendo.2022.937218 (PMC9353778; doi:10.3389/fendo.2022.937218)
Supplement: Supplementary Table 3 — Primer sets used for quantitative PCR. The table provides the name and 5’-3’ nucleotide sequences of the primer sets used for qPCR of the crh1 and crh2 paralog genes and gene references in European eel and Atlantic salmon. [file Table_3.xlsx]

## Sheet: Sheet 1
Gene name	Forward primer 5’-3’	Reverse primer 5’-3’	Amplicon size (bp)	Efficiency (%)
European eel
CRH1a	GTCGTACTGCTTGTTGCCGTCCT	GGGGGCATGAACACTTGTGGGT	194	97
CRH1b	CACCACAACCGTAAGTGGGAGAGG	GCGCGGTAGAAGAGTAACGAGCA	159	93
CRH2	TGTGACCACCATTCGCTTCAGCA	AGAGCTTGCCTTTGTTGGCTGG	88	100
Atlantic salmon
CRH1aα	GGCTTTACAACTTCAGCTCACGCA	GCCCGGACCTCTTTCCTCTTTC	122	108
CRH1aβ	TGTCTTCGTTTCCGCTGTGGCT	GATTGTGGAATGGATCAAGTGCTCC	98	110
CRH1bα	CCTAAAATCCAGGGACACAACGA	GTCGTGATGTGGAACGGT	173	101
CRH1bβ	AACACTACTGGAAGAGGAAGGCA	AGCTTCATGTCGGGATCAAC	101	108
